# Supplementary material for: The Influence of Input Frequency and L2 Proficiency on the Representation of Collocations for Chinese EFL Learners
Source: Behav Sci (Basel). 2025 Jan 4;15(1):46. doi: 10.3390/bs15010046 (PMC11763040; doi:10.3390/bs15010046)
Supplement: Supplementary file 1 [file behavsci-15-00046-s001.zip]

Archive with 1 entries (1 files):
- behavsci-3330030-supplementary.pdf
